# Supplementary material for: Discovery of 1H-benzo[d]imidazole-(halogenated)Benzylidenebenzohydrazide Hybrids as Potential Multi-Kinase Inhibitors
Source: Pharmaceuticals (Basel). 2024 Jun 26;17(7):839. doi: 10.3390/ph17070839 (PMC11279404; doi:10.3390/ph17070839)
Supplement: Supplementary file 1 [file pharmaceuticals-17-00839-s001.zip]

Archive with 1 entries (1 files):
- pharmaceuticals-3064363-supplementary.pdf
